# Supplementary material for: Synergy of the flow behaviour and disperse phase of cellulose nanoparticles in enhancing oil recovery at reservoir condition
Source: PLoS One. 2019 Sep 27;14(9):e0220778. doi: 10.1371/journal.pone.0220778 (PMC6764795; doi:10.1371/journal.pone.0220778)
Supplement: S1 File — (XLSX) [file pone.0220778.s001.xlsx]

## Sheet: Fig A in S1 File
Time	Okra
0	100
1	80
2	74
3	63
4	58
5	50.9

## Sheet: Fig B in S1 File
Int	CNP
3	1425
3.02	1429
3.04	1436
3.06	1397
3.08	1449
3.1	1444
3.12	1453
3.14	1550
3.16	1468
3.18	1466
3.2	1495
3.22	1544
3.24	1436
3.26	1504
3.28	1509
3.3	1537
3.32	1535
3.34	1569
3.36	1532
3.38	1578
3.4	1528
3.42	1501
3.44	1595
3.46	1537
3.48	1557
3.5	1561
3.52	1630
3.54	1584
3.56	1590
3.58	1595
3.6	1671
3.62	1555
3.64	1568
3.66	1586
3.68	1619
3.7	1657
3.72	1665
3.74	1639
3.76	1683
3.78	1605
3.8	1620
3.82	1766
3.84	1690
3.86	1752
3.88	1744
3.9	1756
3.92	1708
3.94	1770
3.96	1715
3.98	1731
4	1780
4.02	1749
4.04	1802
4.06	1729
4.08	1747
4.1	1841
4.12	1795
4.14	1783
4.16	1769
4.18	1812
4.2	1807
4.22	1821
4.24	1797
4.26	1801
4.28	1796
4.3	1799
4.32	1845
4.34	1783
4.36	1849
4.38	1763
4.4	1888
4.42	1926
4.44	1920
4.46	1781
4.48	1872
4.5	1826
4.52	1871
4.54	1858
4.56	1963
4.58	1862
4.6	1909
4.62	1887
4.64	1832
4.66	1879
4.68	1863
4.7	1935
4.72	1835
4.74	1892
4.76	1880
4.78	1897
4.8	1837
4.82	1853
4.84	1852
4.86	1900
4.88	2001
4.9	1919
4.92	1930
4.94	1968
4.96	1932
4.98	1941
5	1944
5.02	1927
5.04	1937
5.06	1979
5.08	1996
5.1	1986
5.12	1906
5.14	1938
5.16	2035
5.18	1924
5.2	1947
5.22	1982
5.24	1991
5.26	1970
5.28	1980
5.3	1962
5.32	1946
5.34	1945
5.36	1958
5.38	1998
5.4	1996
5.42	2035
5.44	1921
5.46	1971
5.48	2052
5.5	1962
5.52	1925
5.54	1977
5.56	2020
5.58	2014
5.6	1995
5.62	2047
5.64	2062
5.66	2125
5.68	1974
5.7	1955
5.72	2002
5.74	1996
5.76	1952
5.78	2042
5.8	2022
5.82	1984
5.84	2010
5.86	2079
5.88	2047
5.9	1947
5.92	1972
5.94	2029
5.96	2061
5.98	1979
6	1933
6.02	2071
6.04	1971
6.06	2027
6.08	2080
6.1	2033
6.12	1960
6.14	2003
6.16	2071
6.18	2068
6.2	2079
6.22	1991
6.24	1996
6.26	2052
6.28	2036
6.3	2112
6.32	2016
6.34	1998
6.36	2047
6.38	2105
6.4	1986
6.42	2076
6.44	2040
6.46	2033
6.48	2068
6.5	2016
6.52	2003
6.54	2074
6.56	2040
6.58	2070
6.6	2033
6.62	1938
6.64	2117
6.66	2088
6.68	2047
6.7	1992
6.72	1951
6.74	2046
6.76	2023
6.78	1924
6.8	2055
6.82	1977
6.84	2096
6.86	2084
6.88	2068
6.9	2077
6.92	2061
6.94	2059
6.96	1996
6.98	2047
7	2022
7.02	1945
7.04	1984
7.06	2037
7.08	2053
7.1	2102
7.12	2062
7.14	2009
7.16	2032
7.18	2037
7.2	2053
7.22	1978
7.24	2055
7.26	2008
7.28	2119
7.3	2011
7.32	2054
7.34	2050
7.36	2074
7.38	1956
7.4	1945
7.42	2063
7.44	2029
7.46	2081
7.48	2113
7.5	2037
7.52	2074
7.54	2021
7.56	2073
7.58	1941
7.6	2053
7.62	2009
7.64	1986
7.66	2062
7.68	2077
7.7	2015
7.72	2056
7.74	2071
7.76	2055
7.78	2034
7.8	2032
7.82	2040
7.84	2068
7.86	2089
7.88	2022
7.9	2030
7.92	2040
7.94	2025
7.96	2048
7.98	2086
8	2039
8.02	2055
8.04	2048
8.06	2044
8.08	2010
8.1	2104
8.12	2035
8.14	2109
8.16	2126
8.18	2098
8.2	2039
8.22	2131
8.24	2116
8.26	2105
8.28	2072
8.3	2067
8.32	2095
8.34	2081
8.36	2133
8.38	2119
8.4	2093
8.42	2110
8.44	2173
8.46	2080
8.48	2130
8.5	2104
8.52	2192
8.54	2024
8.56	2125
8.58	2156
8.6	2145
8.62	2121
8.64	2157
8.66	2108
8.68	2095
8.7	2131
8.72	2193
8.74	2170
8.76	2221
8.78	2202
8.8	2118
8.82	2156
8.84	2325
8.86	2147
8.88	2200
8.9	2151
8.92	2114
8.94	2255
8.96	2165
8.98	2122
9	2223
9.02	2144
9.04	2203
9.06	2278
9.08	2200
9.1	2260
9.12	2209
9.14	2143
9.16	2184
9.18	2258
9.2	2260
9.22	2191
9.24	2142
9.26	2119
9.28	2192
9.3	2212
9.32	2167
9.34	2216
9.36	2264
9.38	2275
9.4	2254
9.42	2328
9.44	2200
9.46	2233
9.48	2238
9.5	2261
9.52	2272
9.54	2263
9.56	2273
9.58	2220
9.6	2306
9.62	2238
9.64	2251
9.66	2296
9.68	2304
9.7	2310
9.72	2317
9.74	2262
9.76	2297
9.78	2262
9.8	2342
9.82	2345
9.84	2353
9.86	2320
9.88	2317
9.9	2355
9.92	2461
9.94	2325
9.96	2324
9.98	2308
10	2404
10.02	2420
10.04	2402
10.06	2456
10.08	2362
10.1	2341
10.12	2385
10.14	2456
10.16	2388
10.18	2426
10.2	2452
10.22	2398
10.24	2467
10.26	2447
10.28	2441
10.3	2344
10.32	2448
10.34	2399
10.36	2535
10.38	2429
10.4	2474
10.42	2462
10.44	2398
10.46	2379
10.48	2499
10.5	2389
10.52	2391
10.54	2427
10.56	2512
10.58	2473
10.6	2487
10.62	2470
10.64	2525
10.66	2520
10.68	2556
10.7	2503
10.72	2511
10.74	2495
10.76	2439
10.78	2597
10.8	2573
10.82	2511
10.84	2491
10.86	2569
10.88	2625
10.9	2650
10.92	2569
10.94	2646
10.96	2597
10.98	2655
11	2659
11.02	2569
11.04	2564
11.06	2636
11.08	2701
11.1	2580
11.12	2600
11.14	2622
11.16	2592
11.18	2694
11.2	2605
11.22	2613
11.24	2656
11.26	2615
11.28	2631
11.3	2604
11.32	2606
11.34	2631
11.36	2621
11.38	2648
11.4	2744
11.42	2663
11.44	2607
11.46	2775
11.48	2781
11.5	2715
11.52	2731
11.54	2654
11.56	2711
11.58	2747
11.6	2744
11.62	2808
11.64	2649
11.66	2755
11.68	2702
11.7	2746
11.72	2748
11.74	2779
11.76	2797
11.78	2864
11.8	2808
11.82	2754
11.84	2844
11.86	2795
11.88	2868
11.9	2809
11.92	2856
11.94	2883
11.96	2855
11.98	2852
12	3006
12.02	2981
12.04	2947
12.06	3019
12.08	2936
12.1	3016
12.12	3063
12.14	3031
12.16	3148
12.18	3103
12.2	3163
12.22	2996
12.24	3072
12.26	3033
12.28	2983
12.3	2926
12.32	2912
12.34	2927
12.36	2942
12.38	2883
12.4	2916
12.42	2889
12.44	2984
12.46	2990
12.48	3030
12.5	2987
12.52	2962
12.54	2980
12.56	2935
12.58	2963
12.6	2993
12.62	2884
12.64	2997
12.66	2885
12.68	2905
12.7	2901
12.72	2956
12.74	2933
12.76	3027
12.78	3025
12.8	3024
12.82	2907
12.84	2989
12.86	3056
12.88	3070
12.9	2952
12.92	3031
12.94	3011
12.96	2982
12.98	3033
13	3057
13.02	3014
13.04	3015
13.06	3092
13.08	3127
13.1	2940
13.12	3010
13.14	3034
13.16	2996
13.18	3007
13.2	3117
13.22	3072
13.24	3124
13.26	3047
13.28	3005
13.3	3080
13.32	3079
13.34	3074
13.36	3087
13.38	3061
13.4	3010
13.42	3089
13.44	3124
13.46	3089
13.48	3182
13.5	3124
13.52	3147
13.54	3056
13.56	3106
13.58	3152
13.6	3335
13.62	3144
13.64	3225
13.66	3177
13.68	3226
13.7	3252
13.72	3169
13.74	3176
13.76	3169
13.78	3279
13.8	3183
13.82	3277
13.84	3296
13.86	3242
13.88	3268
13.9	3368
13.92	3271
13.94	3252
13.96	3263
13.98	3266
14	3305
14.02	3211
14.04	3326
14.06	3339
14.08	3295
14.1	3222
14.12	3294
14.14	3361
14.16	3358
14.18	3419
14.2	3402
14.22	3327
14.24	3361
14.26	3522
14.28	3353
14.3	3411
14.32	3475
14.34	3477
14.36	3484
14.38	3557
14.4	3535
14.42	3508
14.44	3404
14.46	3522
14.48	3483
14.5	3523
14.52	3513
14.54	3430
14.56	3512
14.58	3489
14.6	3482
14.62	3533
14.64	3506
14.66	3399
14.68	3563
14.7	3555
14.72	3563
14.74	3528
14.76	3640
14.78	3607
14.8	3625
14.82	3532
14.84	3556
14.86	3691
14.88	3877
14.9	3738
14.92	3863
14.94	3941
14.96	4033
14.98	4152
15	4149
15.02	4010
15.04	3951
15.06	3823
15.08	3804
15.1	3805
15.12	3834
15.14	3685
15.16	3618
15.18	3663
15.2	3726
15.22	3679
15.24	3694
15.26	3767
15.28	3702
15.3	3706
15.32	3759
15.34	3877
15.36	3759
15.38	3732
15.4	3621
15.42	3706
15.44	3669
15.46	3555
15.48	3620
15.5	3785
15.52	3533
15.54	3644
15.56	3701
15.58	3755
15.6	3660
15.62	3705
15.64	3746
15.66	3711
15.68	3665
15.7	3768
15.72	3867
15.74	3847
15.76	3981
15.78	3906
15.8	3937
15.82	4087
15.84	4065
15.86	4120
15.88	4155
15.9	4031
15.92	4066
15.94	3931
15.96	3957
15.98	3814
16	3804
16.02	3850
16.04	3845
16.06	3698
16.08	3802
16.1	3744
16.12	3879
16.14	3860
16.16	3804
16.18	3845
16.2	3935
16.22	3805
16.24	3722
16.26	3757
16.28	3890
16.3	3786
16.32	3769
16.34	3804
16.36	3844
16.38	3849
16.4	3769
16.42	3875
16.44	3942
16.46	4016
16.48	4047
16.5	4009
16.52	4067
16.54	3963
16.56	4028
16.58	3845
16.6	4000
16.62	3919
16.64	4006
16.66	3882
16.68	3892
16.7	3921
16.72	3882
16.74	3890
16.76	3942
16.78	3889
16.8	3926
16.82	3898
16.84	3865
16.86	4010
16.88	3876
16.9	3942
16.92	3930
16.94	3975
16.96	4006
16.98	3860
17	3839
17.02	3917
17.04	3914
17.06	3961
17.08	3905
17.1	4064
17.12	4026
17.14	3967
17.16	4093
17.18	3912
17.2	4082
17.22	4073
17.24	3976
17.26	3968
17.28	3862
17.3	4038
17.32	4063
17.34	4020
17.36	4059
17.38	4056
17.4	4031
17.42	4081
17.44	3968
17.46	4051
17.48	4105
17.5	3960
17.52	3900
17.54	4103
17.56	4050
17.58	4166
17.6	3941
17.62	4092
17.64	4121
17.66	4108
17.68	4048
17.7	4117
17.72	4205
17.74	4043
17.76	4076
17.78	4088
17.8	4004
17.82	4018
17.84	4094
17.86	4094
17.88	4030
17.9	4225
17.92	4060
17.94	4114
17.96	3962
17.98	4048
18	4264
18.02	4304
18.04	4219
18.06	4115
18.08	4140
18.1	4072
18.12	4136
18.14	4187
18.16	4185
18.18	4063
18.2	3980
18.22	4270
18.24	4197
18.26	4122
18.28	4239
18.3	4236
18.32	4190
18.34	4098
18.36	4153
18.38	4117
18.4	4105
18.42	4125
18.44	4199
18.46	4107
18.48	4143
18.5	4232
18.52	4226
18.54	4235
18.56	4227
18.58	4215
18.6	4337
18.62	4297
18.64	4308
18.66	4224
18.68	4280
18.7	4219
18.72	4225
18.74	4290
18.76	4281
18.78	4295
18.8	4216
18.82	4228
18.84	4338
18.86	4157
18.88	4297
18.9	4352
18.92	4300
18.94	4254
18.96	4185
18.98	4324
19	4303
19.02	4237
19.04	4274
19.06	4186
19.08	4213
19.1	4275
19.12	4372
19.14	4348
19.16	4358
19.18	4238
19.2	4430
19.22	4383
19.24	4281
19.26	4353
19.28	4463
19.3	4421
19.32	4317
19.34	4375
19.36	4430
19.38	4389
19.4	4380
19.42	4435
19.44	4366
19.46	4382
19.48	4486
19.5	4316
19.52	4349
19.54	4424
19.56	4412
19.58	4375
19.6	4498
19.62	4483
19.64	4468
19.66	4510
19.68	4379
19.7	4449
19.72	4471
19.74	4482
19.76	4456
19.78	4561
19.8	4478
19.82	4513
19.84	4634
19.86	4453
19.88	4505
19.9	4554
19.92	4558
19.94	4574
19.96	4520
19.98	4628
20	4606
20.02	4466
20.04	4657
20.06	4508
20.08	4657
20.1	4660
20.12	4699
20.14	4557
20.16	4675
20.18	4602
20.2	4566
20.22	4554
20.24	4557
20.26	4608
20.28	4592
20.3	4692
20.32	4586
20.34	4718
20.36	4668
20.38	4687
20.4	4676
20.42	4772
20.44	4636
20.46	4667
20.48	4669
20.5	4592
20.52	4692
20.54	4772
20.56	4847
20.58	4733
20.6	4761
20.62	4833
20.64	4904
20.66	4784
20.68	4974
20.7	4901
20.72	4985
20.74	4986
20.76	5145
20.78	5439
20.8	5439
20.82	5758
20.84	5850
20.86	6046
20.88	6648
20.9	7901
20.92	9150
20.94	9381
20.96	9522
20.98	8112
21	7078
21.02	6311
21.04	5548
21.06	5173
21.08	5071
21.1	5010
21.12	4824
21.14	4853
21.16	4931
21.18	4875
21.2	4866
21.22	4962
21.24	4860
21.26	4927
21.28	4984
21.3	4902
21.32	4770
21.34	4896
21.36	5023
21.38	5004
21.4	4873
21.42	4958
21.44	4820
21.46	5048
21.48	5055
21.5	5189
21.52	5118
21.54	5096
21.56	5070
21.58	5097
21.6	5028
21.62	4891
21.64	4990
21.66	4926
21.68	4864
21.7	4828
21.72	4787
21.74	4910
21.76	4788
21.78	4768
21.8	4805
21.82	4970
21.84	4862
21.86	4887
21.88	4923
21.9	4953
21.92	4836
21.94	4879
21.96	4853
21.98	4868
22	4771
22.02	4749
22.04	4806
22.06	4864
22.08	4792
22.1	4698
22.12	4830
22.14	4825
22.16	4813
22.18	4731
22.2	4789
22.22	4833
22.24	4834
22.26	4692
22.28	4702
22.3	4705
22.32	4645
22.34	4774
22.36	4669
22.38	4734
22.4	4835
22.42	4679
22.44	4765
22.46	4724
22.48	4751
22.5	4754
22.52	4695
22.54	4736
22.56	4693
22.58	4737
22.6	4691
22.62	4657
22.64	4640
22.66	4736
22.68	4740
22.7	4742
22.72	4612
22.74	4649
22.76	4534
22.78	4621
22.8	4640
22.82	4520
22.84	4571
22.86	4571
22.88	4647
22.9	4614
22.92	4571
22.94	4675
22.96	4662
22.98	4761
23	4675
23.02	4711
23.04	4768
23.06	4652
23.08	4639
23.1	4703
23.12	4664
23.14	4597
23.16	4646
23.18	4636
23.2	4572
23.22	4556
23.24	4518
23.26	4548
23.28	4467
23.3	4551
23.32	4507
23.34	4521
23.36	4470
23.38	4530
23.4	4384
23.42	4337
23.44	4323
23.46	4238
23.48	4394
23.5	4439
23.52	4363
23.54	4543
23.56	4467
23.58	4408
23.6	4388
23.62	4420
23.64	4450
23.66	4258
23.68	4278
23.7	4371
23.72	4340
23.74	4342
23.76	4368
23.78	4336
23.8	4321
23.82	4311
23.84	4335
23.86	4307
23.88	4259
23.9	4271
23.92	4416
23.94	4321
23.96	4421
23.98	4424
24	4484
24.02	4339
24.04	4421
24.06	4389
24.08	4403
24.1	4447
24.12	4458
24.14	4482
24.16	4521
24.18	4564
24.2	4512
24.22	4482
24.24	4445
24.26	4503
24.28	4423
24.3	4571
24.32	4533
24.34	4587
24.36	4666
24.38	4594
24.4	4713
24.42	4700
24.44	4842
24.46	4818
24.48	4675
24.5	4629
24.52	4284
24.54	4195
24.56	4181
24.58	4136
24.6	4074
24.62	4067
24.64	4096
24.66	4058
24.68	4048
24.7	4140
24.72	4071
24.74	4012
24.76	4134
24.78	4109
24.8	4014
24.82	3903
24.84	3975
24.86	4076
24.88	3945
24.9	3878
24.92	4035
24.94	3974
24.96	4011
24.98	4054
25	3979
25.02	3958
25.04	3928
25.06	3998
25.08	3982
25.1	3960
25.12	3862
25.14	3890
25.16	3846
25.18	3935
25.2	3948
25.22	3852
25.24	4046
25.26	4077
25.28	3956
25.3	3907
25.32	3905
25.34	3992
25.36	3986
25.38	4286
25.4	4394
25.42	4169
25.44	4208
25.46	4190
25.48	4105
25.5	3979
25.52	3873
25.54	3824
25.56	3787
25.58	3891
25.6	3898
25.62	3882
25.64	3902
25.66	3916
25.68	3860
25.7	3965
25.72	3895
25.74	3889
25.76	3990
25.78	3903
25.8	3924
25.82	3979
25.84	3838
25.86	3908
25.88	3801
25.9	3915
25.92	3880
25.94	3836
25.96	3780
25.98	3884
26	3815
26.02	3915
26.04	3793
26.06	3902
26.08	3862
26.1	3807
26.12	3917
26.14	3880
26.16	3765
26.18	3870
26.2	3689
26.22	3791
26.24	3845
26.26	3777
26.28	3805
26.3	4058
26.32	3980
26.34	4057
26.36	4067
26.38	4103
26.4	4253
26.42	4242
26.44	4344
26.46	4502
26.48	4762
26.5	4990
26.52	4438
26.54	5340
26.56	5861
26.58	6706
26.6	9093
26.62	11105
26.64	9920
26.66	8638
26.68	9458
26.7	10262
26.72	8475
26.74	6438
26.76	5917
26.78	5873
26.8	4853
26.82	4411
26.84	4151
26.86	4158
26.88	4086
26.9	3988
26.92	3963
26.94	4068
26.96	3963
26.98	3924
27	3981
27.02	4168
27.04	4126
27.06	4012
27.08	4091
27.1	4043
27.12	3998
27.14	4087
27.16	4046
27.18	4106
27.2	4133
27.22	3895
27.24	3892
27.26	4057
27.28	3938
27.3	3856
27.32	3938
27.34	3828
27.36	3824
27.38	3884
27.4	3833
27.42	3740
27.44	3835
27.46	3887
27.48	3754
27.5	3866
27.52	3781
27.54	3821
27.56	3781
27.58	3840
27.6	3832
27.62	3814
27.64	3813
27.66	3773
27.68	3832
27.7	3875
27.72	3703
27.74	3773
27.76	3677
27.78	3704
27.8	3734
27.82	3751
27.84	3807
27.86	3869
27.88	3788
27.9	3668
27.92	3749
27.94	3856
27.96	3799
27.98	3692
28	3788
28.02	3800
28.04	3678
28.06	3772
28.08	3688
28.1	3723
28.12	3784
28.14	3787
28.16	3695
28.18	3701
28.2	3620
28.22	3750
28.24	3755
28.26	3655
28.28	3727
28.3	3744
28.32	3708
28.34	3653
28.36	3666
28.38	3637
28.4	3615
28.42	3719
28.44	3696
28.46	3610
28.48	3647
28.5	3646
28.52	3667
28.54	3728
28.56	3616
28.58	3588
28.6	3702
28.62	3636
28.64	3547
28.66	3768
28.68	3598
28.7	3617
28.72	3589
28.74	3535
28.76	3631
28.78	3592
28.8	3678
28.82	3682
28.84	3532
28.86	3605
28.88	3663
28.9	3596
28.92	3503
28.94	3730
28.96	3612
28.98	3606
29	3614
29.02	3525
29.04	3609
29.06	3652
29.08	3601
29.1	3575
29.12	3606
29.14	3670
29.16	3520
29.18	3614
29.2	3685
29.22	3598
29.24	3591
29.26	3671
29.28	3660
29.3	3723
29.32	3831
29.34	3833
29.36	4025
29.38	4114
29.4	4255
29.42	4323
29.44	4621
29.46	4882
29.48	5043
29.5	5053
29.52	5115
29.54	5156
29.56	5257
29.58	5204
29.6	5062
29.62	4780
29.64	4574
29.66	4384
29.68	4143
29.7	4012
29.72	3888
29.74	3722
29.76	3567
29.78	3533
29.8	3600
29.82	3528
29.84	3422
29.86	3436
29.88	3425
29.9	3428
29.92	3451
29.94	3459
29.96	3327
29.98	3490
30	3450
30.02	3434
30.04	3430
30.06	3541
30.08	3549
30.1	3528
30.12	3419
30.14	3675
30.16	3521
30.18	3598
30.2	3551
30.22	3514
30.24	3542
30.26	3533
30.28	3537
30.3	3454
30.32	3474
30.34	3398
30.36	3475
30.38	3389
30.4	3297
30.42	3403
30.44	3329
30.46	3259
30.48	3172
30.5	3374
30.52	3392
30.54	3443
30.56	3463
30.58	3441
30.6	3483
30.62	3475
30.64	3482
30.66	3454
30.68	3493
30.7	3588
30.72	3554
30.74	3422
30.76	3470
30.78	3542
30.8	3488
30.82	3373
30.84	3471
30.86	3419
30.88	3588
30.9	3560
30.92	3616
30.94	3545
30.96	3532
30.98	3542
31	3598
31.02	3562
31.04	3571
31.06	3497
31.08	3463
31.1	3329
31.12	3365
31.14	3358
31.16	3340
31.18	3253
31.2	3326
31.22	3120
31.24	3216
31.26	3137
31.28	3209
31.3	3235
31.32	3175
31.34	3187
31.36	3238
31.38	3144
31.4	3169
31.42	3105
31.44	3233
31.46	3217
31.48	3241
31.5	3179
31.52	3159
31.54	3155
31.56	3296
31.58	3194
31.6	3222
31.62	3150
31.64	3154
31.66	3245
31.68	3149
31.7	3063
31.72	3234
31.74	3080
31.76	3151
31.78	3105
31.8	3085
31.82	3076
31.84	3205
31.86	3213
31.88	3244
31.9	3231
31.92	3225
31.94	3259
31.96	3237
31.98	3302
32	3286
32.02	3245
32.04	3244
32.06	3236
32.08	3237
32.1	3158
32.12	3165
32.14	3232
32.16	3158
32.18	3153
32.2	3234
32.22	3235
32.24	3214
32.26	3149
32.28	3158
32.3	3257
32.32	3226
32.34	3190
32.36	3117
32.38	3096
32.4	3047
32.42	3059
32.44	3024
32.46	3112
32.48	3041
32.5	3023
32.52	3152
32.54	3116
32.56	3091
32.58	3139
32.6	3110
32.62	2974
32.64	3027
32.66	3041
32.68	3129
32.7	3070
32.72	3123
32.74	3107
32.76	3077
32.78	3105
32.8	3089
32.82	3073
32.84	3132
32.86	3187
32.88	3355
32.9	3278
32.92	3301
32.94	3306
32.96	3407
32.98	3400
33	3357
33.02	3481
33.04	3541
33.06	3494
33.08	3427
33.1	3615
33.12	3609
33.14	3713
33.16	3708
33.18	3804
33.2	3784
33.22	3764
33.24	3782
33.26	3800
33.28	3689
33.3	3668
33.32	3597
33.34	3554
33.36	3622
33.38	3639
33.4	3481
33.42	3476
33.44	3416
33.46	3297
33.48	3263
33.5	3285
33.52	3223
33.54	3231
33.56	3117
33.58	3113
33.6	3155
33.62	3172
33.64	3150
33.66	3154
33.68	3158
33.7	3220
33.72	3125
33.74	3226
33.76	3181
33.78	3052
33.8	3238
33.82	3217
33.84	3066
33.86	2996
33.88	3071
33.9	3105
33.92	2982
33.94	3071
33.96	2941
33.98	3015
34	3043
34.02	3011
34.04	2926
34.06	2908
34.08	2978
34.1	2925
34.12	3004
34.14	2906
34.16	2960
34.18	3008
34.2	3049
34.22	2961
34.24	2970
34.26	3059
34.28	2883
34.3	2989
34.32	2952
34.34	2905
34.36	2904
34.38	2865
34.4	3018
34.42	2843
34.44	2988
34.46	2926
34.48	2932
34.5	2797
34.52	2956
34.54	2934
34.56	2928
34.58	2954
34.6	2975
34.62	2996
34.64	2888
34.66	2907
34.68	2944
34.7	2876
34.72	2902
34.74	2968
34.76	2942
34.78	2929
34.8	2960
34.82	2975
34.84	3004
34.86	3119
34.88	3023
34.9	3060
34.92	2921
34.94	2920
34.96	2893
34.98	2842
35	2944
35.02	3020
35.04	2991
35.06	3039
35.08	2935
35.1	2974
35.12	3005
35.14	2907
35.16	2993
35.18	2990
35.2	2911
35.22	3016
35.24	2964
35.26	3031
35.28	3031
35.3	2953
35.32	3004
35.34	2980
35.36	3153
35.38	3044
35.4	3088
35.42	3101
35.44	3168
35.46	3153
35.48	3294
35.5	3204
35.52	3246
35.54	3367
35.56	3402
35.58	3453
35.6	3508
35.62	3580
35.64	3634
35.66	3569
35.68	3649
35.7	3685
35.72	3714
35.74	3596
35.76	3636
35.78	3601
35.8	3463
35.82	3462
35.84	3430
35.86	3231
35.88	3279
35.9	3264
35.92	3262
35.94	3317
35.96	3158
35.98	3273
36	3318
36.02	3406
36.04	3364
36.06	3343
36.08	3290
36.1	3374
36.12	3260
36.14	3309
36.16	3331
36.18	3185
36.2	3061
36.22	3042
36.24	3028
36.26	2930
36.28	3033
36.3	2911
36.32	2916
36.34	2849
36.36	2975
36.38	2929
36.4	2886
36.42	2946
36.44	2888
36.46	2943
36.48	2966
36.5	3018
36.52	2933
36.54	2973
36.56	3050
36.58	3045
36.6	3061
36.62	3000
36.64	2996
36.66	2902
36.68	2897
36.7	2872
36.72	2807
36.74	2740
36.76	2748
36.78	2962
36.8	2773
36.82	2782
36.84	2852
36.86	2864
36.88	2788
36.9	2779
36.92	2830
36.94	2691
36.96	2758
36.98	2755
37	2690
37.02	2673
37.04	2834
37.06	2675
37.08	2710
37.1	2801
37.12	2785
37.14	2685
37.16	2633
37.18	2729
37.2	2807
37.22	2842
37.24	2824
37.26	2767
37.28	2721
37.3	2659
37.32	2674
37.34	2812
37.36	2741
37.38	2763
37.4	2667
37.42	2767
37.44	2695
37.46	2769
37.48	2661
37.5	2767
37.52	2742
37.54	2710
37.56	2711
37.58	2700
37.6	2559
37.62	2654
37.64	2650
37.66	2733
37.68	2651
37.7	2638
37.72	2739
37.74	2649
37.76	2639
37.78	2593
37.8	2707
37.82	2756
37.84	2674
37.86	2658
37.88	2669
37.9	2710
37.92	2727
37.94	2669
37.96	2752
37.98	2629
38	2709
38.02	2688
38.04	2709
38.06	2651
38.08	2719
38.1	2714
38.12	2717
38.14	2818
38.16	2800
38.18	2714
38.2	2780
38.22	2905
38.24	2798
38.26	2777
38.28	2758
38.3	2810
38.32	2838
38.34	2822
38.36	2763
38.38	2723
38.4	2767
38.42	2779
38.44	2710
38.46	2674
38.48	2714
38.5	2623
38.52	2587
38.54	2622
38.56	2618
38.58	2592
38.6	2621
38.62	2563
38.64	2619
38.66	2574
38.68	2533
38.7	2613
38.72	2474
38.74	2625
38.76	2542
38.78	2636
38.8	2725
38.82	2577
38.84	2567
38.86	2562
38.88	2583
38.9	2818
38.92	2707
38.94	2602
38.96	2556
38.98	2654
39	2644
39.02	2615
39.04	2592
39.06	2533
39.08	2518
39.1	2521
39.12	2472
39.14	2593
39.16	2665
39.18	2561
39.2	2578
39.22	2550
39.24	2542
39.26	2547
39.28	2569
39.3	2554
39.32	2654
39.34	2650
39.36	2708
39.38	2764
39.4	2798
39.42	2764
39.44	2814
39.46	2836
39.48	2974
39.5	2959
39.52	2931
39.54	2792
39.56	2828
39.58	2848
39.6	2856
39.62	2761
39.64	2821
39.66	2678
39.68	2688
39.7	2666
39.72	2703
39.74	2719
39.76	2674
39.78	2591
39.8	2584
39.82	2616
39.84	2618
39.86	2688
39.88	2596
39.9	2577
39.92	2597
39.94	2569
39.96	2585
39.98	2463
40	2581
40.02	2559
40.04	2439
40.06	2528
40.08	2561
40.1	2642
40.12	2590
40.14	2514
40.16	2509
40.18	2595
40.2	2578
40.22	2623
40.24	2624
40.26	2559
40.28	2638
40.3	2598
40.32	2692
40.34	2537
40.36	2567
40.38	2606
40.4	2520
40.42	2440
40.44	2495
40.46	2567
40.48	2499
40.5	2494
40.52	2435
40.54	2477
40.56	2403
40.58	2420
40.6	2452
40.62	2439
40.64	2363
40.66	2482
40.68	2519
40.7	2479
40.72	2452
40.74	2494
40.76	2460
40.78	2566
40.8	2631
40.82	2616
40.84	2647
40.86	2563
40.88	2609
40.9	2573
40.92	2566
40.94	2612
40.96	2609
40.98	2550
41	2578
41.02	2556
41.04	2637
41.06	2591
41.08	2497
41.1	2634
41.12	2597
41.14	2613
41.16	2577
41.18	2503
41.2	2460
41.22	2453
41.24	2535
41.26	2420
41.28	2491
41.3	2350
41.32	2400
41.34	2429
41.36	2388
41.38	2401
41.4	2416
41.42	2441
41.44	2443
41.46	2360
41.48	2378
41.5	2312
41.52	2401
41.54	2453
41.56	2359
41.58	2308
41.6	2418
41.62	2303
41.64	2397
41.66	2430
41.68	2400
41.7	2313
41.72	2403
41.74	2341
41.76	2415
41.78	2361
41.8	2424
41.82	2353
41.84	2308
41.86	2290
41.88	2292
41.9	2353
41.92	2370
41.94	2416
41.96	2334
41.98	2363
42	2371
42.02	2318
42.04	2260
42.06	2328
42.08	2258
42.1	2327
42.12	2376
42.14	2390
42.16	2374
42.18	2340
42.2	2280
42.22	2386
42.24	2227
42.26	2322
42.28	2369
42.3	2357
42.32	2293
42.34	2366
42.36	2328
42.38	2504
42.4	2499
42.42	2507
42.44	2649
42.46	2758
42.48	2810
42.5	2862
42.52	2808
42.54	2803
42.56	2605
42.58	2540
42.6	2541
42.62	2528
42.64	2467
42.66	2411
42.68	2237
42.7	2330
42.72	2261
42.74	2277
42.76	2330
42.78	2238
42.8	2179
42.82	2226
42.84	2231
42.86	2280
42.88	2254
42.9	2235
42.92	2210
42.94	2274
42.96	2265
[truncated: 351 more rows]

## Sheet: Fig C in S1 File
Transmittance	Okra	CNP
4000	26.6991	25.2252
3999	26.6852	25.2102
3998	26.6713	25.1953
3997	26.6576	25.1807
3996	26.6474	25.171
3995	26.6345	25.16
3994	26.6178	25.145
3993	26.6052	25.1326
3992	26.6029	25.1292
3991	26.6079	25.1332
3990	26.6132	25.1376
3989	26.6149	25.1377
3988	26.6126	25.1327
3987	26.6048	25.1216
3986	26.5897	25.104
3985	26.5714	25.0842
3984	26.5576	25.0699
3983	26.5518	25.0647
3982	26.55	25.0645
3981	26.5451	25.0616
3980	26.5328	25.0503
3979	26.5132	25.0306
3978	26.4897	25.0069
3977	26.4678	24.9857
3976	26.4531	24.9725
3975	26.4459	24.9668
3974	26.441	24.9626
3973	26.4342	24.9557
3972	26.4277	24.9479
3971	26.4251	24.9433
3970	26.4266	24.9428
3969	26.4286	24.9433
3968	26.4261	24.9394
3967	26.4144	24.9267
3966	26.393	24.9047
3965	26.3673	24.8789
3964	26.3452	24.8573
3963	26.3303	24.8429
3962	26.3187	24.8316
3961	26.3057	24.8183
3960	26.2933	24.8041
3959	26.284	24.7922
3958	26.2761	24.7821
3957	26.2659	24.7709
3956	26.2515	24.7562
3955	26.2311	24.7361
3954	26.1997	24.7063
3953	26.1544	24.6642
3952	26.1007	24.6143
3951	26.0539	24.5706
3950	26.0303	24.5482
3949	26.0287	24.5459
3948	26.027	24.542
3947	26.0094	24.5201
3946	25.9881	24.4918
3945	25.9839	24.4812
3944	25.9994	24.4958
3943	26.0146	24.516
3942	26.0099	24.5153
3941	26.0019	24.5033
3940	26.0265	24.5176
3939	26.0723	24.5562
3938	26.0863	24.5691
3937	26.0415	24.5245
3936	25.9604	24.4394
3935	25.8813	24.3533
3934	25.8204	24.2891
3933	25.7855	24.2575
3932	25.782	24.26
3931	25.7943	24.2753
3930	25.7955	24.2744
3929	25.774	24.2477
3928	25.742	24.2097
3927	25.7182	24.1819
3926	25.7063	24.1711
3925	25.6918	24.1618
3924	25.6666	24.1382
3923	25.649	24.1138
3922	25.6528	24.107
3921	25.6576	24.1043
3920	25.6508	24.0934
3919	25.6567	24.0965
3918	25.6927	24.1314
3917	25.7327	24.1725
3916	25.7462	24.1868
3915	25.7431	24.1825
3914	25.7465	24.1848
3913	25.7513	24.1911
3912	25.7371	24.179
3911	25.6989	24.1399
3910	25.6422	24.077
3909	25.5756	23.9999
3908	25.5069	23.9181
3907	25.4466	23.8445
3906	25.4042	23.7913
3905	25.3823	23.7628
3904	25.3728	23.7495
3903	25.3675	23.7407
3902	25.3674	23.739
3901	25.3702	23.7445
3900	25.3671	23.7456
3899	25.3552	23.735
3898	25.3393	23.7171
3897	25.3229	23.6979
3896	25.3065	23.6784
3895	25.2907	23.659
3894	25.2749	23.6399
3893	25.2591	23.6206
3892	25.2432	23.6009
3891	25.2272	23.5809
3890	25.2111	23.5608
3889	25.1952	23.5409
3888	25.1797	23.5216
3887	25.1643	23.5025
3886	25.1486	23.4833
3885	25.1322	23.4636
3884	25.1154	23.4436
3883	25.0984	23.4235
3882	25.0813	23.4035
3881	25.0638	23.3831
3880	25.0455	23.362
3879	25.0264	23.3398
3878	25.0068	23.317
3877	24.987	23.2938
3876	24.967	23.2703
3875	24.9471	23.2469
3874	24.9277	23.2239
3873	24.9095	23.2022
3872	24.8932	23.1822
3871	24.8786	23.1641
3870	24.8653	23.1474
3869	24.8531	23.132
3868	24.842	23.1179
3867	24.8321	23.1053
3866	24.8229	23.0938
3865	24.814	23.0826
3864	24.8049	23.0713
3863	24.7956	23.0598
3862	24.7855	23.0475
3861	24.7743	23.034
3860	24.7621	23.0193
3859	24.7493	23.0039
3858	24.7368	22.9885
3857	24.725	22.9738
3856	24.7146	22.9605
3855	24.7061	22.9491
3854	24.6995	22.94
3853	24.6939	22.9325
3852	24.6887	22.9259
3851	24.6845	22.9209
3850	24.6815	22.9177
3849	24.6793	22.9157
3848	24.677	22.9139
3847	24.674	22.9115
3846	24.6702	22.9082
3845	24.6658	22.9041
3844	24.6614	22.8999
3843	24.6575	22.896
3842	24.6543	22.8926
3841	24.652	22.89
3840	24.651	22.8886
3839	24.6514	22.8886
3838	24.6535	22.8904
3837	24.6572	22.8942
3836	24.6625	22.8999
3835	24.6696	22.9077
3834	24.6781	22.9174
3833	24.6878	22.9285
3832	24.698	22.9404
3831	24.7083	22.9525
3830	24.7183	22.9645
3829	24.7279	22.9762
3828	24.7372	22.9876
3827	24.7463	22.9989
3826	24.7554	23.0101
3825	24.7646	23.0213
3824	24.7742	23.0329
3823	24.7848	23.0454
3822	24.7965	23.059
3821	24.8092	23.0738
3820	24.8228	23.0897
3819	24.838	23.1072
3818	24.855	23.1269
3817	24.8734	23.1483
3816	24.8921	23.1702
3815	24.9103	23.192
3814	24.9279	23.2133
3813	24.9448	23.2343
3812	24.9606	23.2547
3811	24.9751	23.2736
3810	24.9887	23.2904
3809	25.0018	23.3065
3808	25.0144	23.3226
3807	25.0264	23.3371
3806	25.038	23.3481
3805	25.0499	23.358
3804	25.0629	23.3716
3803	25.0771	23.3897
3802	25.0921	23.4101
3801	25.1066	23.4263
3800	25.1198	23.4357
3799	25.1337	23.4503
3798	25.1494	23.4763
3797	25.1655	23.5071
3796	25.1794	23.5324
3795	25.1902	23.5502
3794	25.2006	23.5677
3793	25.2126	23.5902
3792	25.2228	23.6107
3791	25.2273	23.6216
3790	25.2255	23.6223
3789	25.2182	23.6138
3788	25.2069	23.5991
3787	25.1952	23.5847
3786	25.1868	23.5773
3785	25.1782	23.5702
3784	25.163	23.5503
3783	25.1441	23.5211
3782	25.1294	23.4989
3781	25.1203	23.4903
3780	25.1126	23.4897
3779	25.1004	23.484
3778	25.0827	23.4674
3777	25.0674	23.455
3776	25.0554	23.4516
3775	25.0335	23.4335
3774	24.9953	23.3858
3773	24.9517	23.3257
3772	24.9157	23.2789
3771	24.8872	23.2484
3770	24.8556	23.2138
3769	24.8161	23.1628
3768	24.7808	23.1174
3767	24.759	23.1001
3766	24.7399	23.0934
3765	24.708	23.0643
3764	24.6645	23.0096
3763	24.6231	22.955
3762	24.587	22.9113
3761	24.5481	22.8656
3760	24.5069	22.8168
3759	24.4688	22.7732
3758	24.4309	22.7277
3757	24.3888	22.672
3756	24.3447	22.6107
3755	24.3016	22.5494
3754	24.2576	22.4838
3753	24.2145	22.4176
3752	24.1846	22.3791
3751	24.1718	22.3795
3750	24.1549	22.3703
3749	24.1248	22.3266
3748	24.0991	22.2913
3747	24.0881	22.2924
3746	24.0879	22.3218
3745	24.0866	22.3486
3744	24.0687	22.3292
3743	24.034	22.2657
3742	24.0091	22.2273
3741	24.0002	22.2293
3740	23.9853	22.222
3739	23.9534	22.1799
3738	23.9152	22.1234
3737	23.8865	22.0833
3736	23.8767	22.077
3735	23.8846	22.098
3734	23.9054	22.1343
3733	23.9395	22.1887
3732	23.9743	22.2462
3731	23.9959	22.2844
3730	24.0113	22.3126
3729	24.0302	22.3467
3728	24.0447	22.3761
3727	24.0441	22.3837
3726	24.0331	22.3732
3725	24.0279	22.3664
3724	24.0389	22.3811
3723	24.0593	22.4108
3722	24.0784	22.4405
3721	24.0951	22.4674
3720	24.116	22.5005
3719	24.1403	22.5395
3718	24.1531	22.5618
3717	24.1426	22.5475
3716	24.115	22.503
3715	24.0802	22.446
3714	24.0386	22.3847
3713	24.0046	22.3425
3712	24.0113	22.3594
3711	24.0497	22.416
3710	24.0767	22.4511
3709	24.1008	22.4766
3708	24.141	22.5226
3707	24.1803	22.5723
3706	24.198	22.5995
3705	24.1972	22.6044
3704	24.193	22.6042
3703	24.2001	22.6178
3702	24.2128	22.6388
3701	24.203	22.6313
3700	24.1753	22.5976
3699	24.1651	22.5824
3698	24.1706	22.5899
3697	24.1554	22.5781
3696	24.1051	22.5245
3695	24.0376	22.4452
3694	23.9654	22.3564
3693	23.8824	22.2537
3692	23.7967	22.1476
3691	23.7478	22.0843
3690	23.7643	22.0993
3689	23.8008	22.139
3688	23.7884	22.1226
3687	23.7588	22.0883
3686	23.7693	22.1067
3685	23.8037	22.1621
3684	23.8098	22.1897
3683	23.7708	22.1616
3682	23.7062	22.0961
3681	23.6285	22.0105
3680	23.5272	21.8959
3679	23.4085	21.7574
3678	23.316	21.6437
3677	23.294	21.6112
3676	23.331	21.6533
3675	23.3035	21.6242
3674	23.1874	21.4847
3673	23.1411	21.4209
3672	23.1846	21.4714
3671	23.2395	21.5502
3670	23.2738	21.6101
3669	23.2577	21.6044
3668	23.2254	21.571
3667	23.2505	21.6065
3666	23.3024	21.6844
3665	23.3223	21.7307
3664	23.3033	21.7281
3663	23.2634	21.6947
3662	23.2059	21.6368
3661	23.1248	21.5498
3660	23.0308	21.4455
3659	22.9549	21.3593
3658	22.9213	21.3225
3657	22.9137	21.3205
3656	22.8684	21.2792
3655	22.7532	21.1541
3654	22.623	21.0049
3653	22.4953	20.8586
3652	22.3201	20.6636
3651	22.1235	20.4485
3650	22.0485	20.3731
3649	22.1236	20.4659
3648	22.1778	20.5311
3647	22.1733	20.5313
3646	22.1984	20.5702
3645	22.2704	20.6686
3644	22.3482	20.7791
3643	22.3918	20.853
3642	22.3908	20.8738
3641	22.3643	20.8588
3640	22.3331	20.8324
3639	22.2982	20.7999
3638	22.2471	20.7494
3637	22.1855	20.6855
3636	22.1298	20.6269
3635	22.0697	20.5655
3634	21.9777	20.4708
3633	21.8592	20.3429
3632	21.7592	20.2282
3631	21.7093	20.1666
3630	21.7277	20.1853
3629	21.7854	20.2533
3628	21.7627	20.2326
3627	21.6867	20.149
3626	21.6765	20.1417
3625	21.6886	20.1713
3624	21.6492	20.1495
3623	21.5649	20.0732
3622	21.4759	19.9844
3621	21.4091	19.9173
3620	21.3712	19.8831
3619	21.3395	19.858
3618	21.2835	19.8083
3617	21.222	19.7521
3616	21.1889	19.7241
3615	21.1828	19.7235
3614	21.1856	19.7312
3613	21.1814	19.7298
3612	21.1683	19.717
3611	21.1612	19.7093
3610	21.1682	19.7172
3609	21.1807	19.7324
3608	21.1841	19.7388
3607	21.1679	19.7246
3606	21.1414	19.6992
3605	21.1173	19.6766
3604	21.0882	19.6528
3603	21.0469	19.6205
3602	21.0007	19.5838
3601	20.9565	19.5475
3600	20.9121	19.5093
3599	20.8686	19.47
3598	20.8328	19.4376
3597	20.8089	19.4173
3596	20.8011	19.4128
3595	20.8063	19.4194
3594	20.8052	19.4189
3593	20.7798	19.3938
3592	20.7336	19.3475
3591	20.6707	19.2851
3590	20.5916	19.2089
3589	20.5295	19.151
3588	20.5367	19.1597
3587	20.5672	19.1886
3586	20.5521	19.168
3585	20.557	19.1652
3584	20.6269	19.2332
3583	20.7084	19.324
3582	20.7556	19.3867
3581	20.7695	19.4164
3580	20.7667	19.4262
3579	20.7566	19.4248
3578	20.744	19.4177
3577	20.7323	19.4093
3576	20.7263	19.4059
3575	20.7222	19.4045
3574	20.7028	19.3875
3573	20.6423	19.3282
3572	20.5224	19.2071
3571	20.341	19.023
3570	20.1177	18.7984
3569	19.9089	18.5944
3568	19.8068	18.5043
3567	19.8333	18.5426
3566	19.8787	18.5879
3565	19.9097	18.606
3564	19.9907	18.6729
3563	20.1098	18.787
3562	20.2168	18.8978
3561	20.2967	18.9859
3560	20.3564	19.054
3559	20.397	19.1018
3558	20.4132	19.1234
3557	20.3978	19.1124
3556	20.3507	19.0688
3555	20.289	19.0098
3554	20.24	18.9623
3553	20.2126	18.9353
3552	20.1828	18.9037
3551	20.1294	18.8457
3550	20.063	18.7735
3549	19.9944	18.7021
3548	19.9247	18.6332
3547	19.8732	18.5836
3546	19.8649	18.5754
3545	19.8962	18.6056
3544	19.951	18.6596
3543	20.0212	18.7313
3542	20.0935	18.808
3541	20.145	18.8661
3540	20.1597	18.8875
3539	20.144	18.876
3538	20.1192	18.853
3537	20.1043	18.8392
3536	20.0994	18.8371
3535	20.0943	18.8359
3534	20.0814	18.8271
3533	20.0531	18.8029
3532	20.0008	18.7551
3531	19.9278	18.6859
3530	19.8539	18.6145
3529	19.7943	18.5557
3528	19.7459	18.506
3527	19.7009	18.4563
3526	19.6683	18.4157
3525	19.6659	18.4064
3524	19.6977	18.4367
3523	19.7475	18.4909
3522	19.7965	18.5462
3521	19.8397	18.5943
3520	19.8797	18.638
3519	19.9121	18.6737
3518	19.9282	18.6921
3517	19.9263	18.6901
3516	19.9098	18.6714
3515	19.8782	18.638
3514	19.8291	18.5897
3513	19.7705	18.5349
3512	19.7224	18.4927
3511	19.7013	18.4783
3510	19.7041	18.486
3509	19.7056	18.4884
3508	19.6836	18.4629
3507	19.6372	18.4109
3506	19.5778	18.3465
3505	19.5208	18.2865
3504	19.4879	18.2521
3503	19.4897	18.253
3502	19.5136	18.2761
3501	19.5418	18.3034
3500	19.5642	18.3251
3499	19.575	18.336
3498	19.575	18.3369
3497	19.5723	18.3364
3496	19.5745	18.3413
3495	19.5811	18.3508
3494	19.5869	18.3593
3493	19.5864	18.3621
3492	19.5767	18.3559
3491	19.5582	18.3402
3490	19.536	18.3188
3489	19.5163	18.2977
3488	19.5003	18.2794
3487	19.4837	18.2611
3486	19.4636	18.241
3485	19.4419	18.2212
3484	19.4224	18.2046
3483	19.4085	18.1924
3482	19.4018	18.185
3481	19.4012	18.1813
3480	19.4048	18.1822
3479	19.4118	18.189
3478	19.42	18.1998
3477	19.4261	18.2099
3476	19.429	18.2167
3475	19.429	18.2198
3474	19.4253	18.218
3473	19.4167	18.21
3472	19.4018	18.1939
3471	19.3798	18.1688
3470	19.3525	18.1375
3469	19.3265	18.1085
3468	19.3077	18.0892
3467	19.2961	18.0799
3466	19.2877	18.0751
3465	19.2813	18.0725
3464	19.2778	18.0722
3463	19.2763	18.0727
3462	19.2737	18.0705
3461	19.27	18.0658
3460	19.2693	18.0646
3459	19.2755	18.072
3458	19.2873	18.0869
3457	19.2995	18.1021
3456	19.3065	18.1109
3455	19.307	18.1115
3454	19.303	18.1071
3453	19.293	18.0972
3452	19.2701	18.0758
3451	19.23	18.0383
3450	19.1802	17.9911
3449	19.1359	17.9484
3448	19.1085	17.9213
3447	19.0968	17.9091
3446	19.0942	17.905
3445	19.1006	17.9089
3444	19.1172	17.9231
3443	19.1375	17.9419
3442	19.1522	17.9553
3441	19.1574	17.9581
3440	19.1553	17.9515
3439	19.1486	17.9396
3438	19.1389	17.925
3437	19.1275	17.9106
3436	19.1165	17.8984
3435	19.1076	17.8899
3434	19.102	17.8851
3433	19.0989	17.8822
3432	19.0961	17.8787
3431	19.0926	17.8741
3430	19.0904	17.871
3429	19.0913	17.8717
3428	19.0951	17.8758
3427	19.0992	17.8802
3426	19.0989	17.8804
3425	19.0904	17.8728
3424	19.0738	17.8577
3423	19.0554	17.8403
3422	19.0435	17.8278
3421	19.0423	17.8245
3420	19.0502	17.8294
3419	19.0638	17.8399
3418	19.0797	17.8526
3417	19.0924	17.8623
3416	19.097	17.8638
3415	19.0936	17.8569
3414	19.0869	17.8466
3413	19.0813	17.838
3412	19.0783	17.8331
3411	19.0778	17.8315
3410	19.0793	17.8321
3409	19.0816	17.8336
3408	19.0837	17.8351
3407	19.0855	17.8362
3406	19.0861	17.8353
3405	19.0833	17.8298
3404	19.0763	17.8185
3403	19.0663	17.8033
3402	19.0546	17.7867
3401	19.0423	17.7708
3400	19.0328	17.76
3399	19.031	17.7587
3398	19.0358	17.7648
3397	19.0395	17.7691
3396	19.0357	17.7641
3395	19.0273	17.7528
3394	19.0225	17.7443
3393	19.0261	17.7445
3392	19.0379	17.7536
3391	19.0556	17.7697
3390	19.0764	17.7907
3389	19.0959	17.8122
3388	19.1099	17.8287
3387	19.1188	17.8386
3386	19.1269	17.8448
3385	19.1365	17.8502
3384	19.146	17.8544
3383	19.1529	17.8557
3382	19.1563	17.8537
3381	19.1571	17.8496
3380	19.1575	17.8459
3379	19.1592	17.844
3378	19.1626	17.8439
3377	19.1673	17.8452
3376	19.1732	17.8486
3375	19.1796	17.8532
3374	19.1836	17.855
3373	19.181	17.8489
3372	19.1703	17.8332
3371	19.1536	17.8109
3370	19.135	17.7877
3369	19.1201	17.7696
3368	19.1133	17.7608
3367	19.1169	17.7633
3366	19.1295	17.7751
3365	19.1467	17.7915
3364	19.1639	17.8071
3363	19.1786	17.8186
3362	19.1903	17.8255
3361	19.1994	17.8301
3360	19.2079	17.8356
3359	19.218	17.8446
3358	19.2313	17.8571
3357	19.2464	17.8702
3356	19.2605	17.8806
3355	19.2711	17.886
3354	19.2768	17.886
3353	19.2778	17.8816
3352	19.2763	17.8753
3351	19.276	17.8716
3350	19.2807	17.8742
3349	19.2912	17.8836
3348	19.3047	17.8962
3347	19.3164	17.9064
3346	19.3226	17.91
3345	19.3231	17.9066
3344	19.3206	17.9001
3343	19.3187	17.8947
3342	19.3183	17.8913
3341	19.3169	17.8871
3340	19.3125	17.8793
3339	19.3066	17.87
3338	19.3045	17.8656
3337	19.311	17.8713
3336	19.3264	17.887
3335	19.3472	17.908
3334	19.3679	17.9282
3333	19.3845	17.9435
3332	19.3952	17.9526
3331	19.4003	17.9561
3330	19.401	17.9546
3329	19.398	17.9486
3328	19.3925	17.9391
3327	19.3867	17.9293
3326	19.3843	17.9237
3325	19.3882	17.9259
3324	19.3986	17.9359
3323	19.4134	17.9506
3322	19.4285	17.9655
3321	19.441	17.9774
3320	19.4499	17.9856
3319	19.4555	17.9906
3318	19.4579	17.992
3317	19.4566	17.9892
3316	19.4524	17.9829
3315	19.4469	17.975
3314	19.4404	17.9663
3313	19.4316	17.9551
3312	19.4198	17.94
3311	19.4073	17.9231
3310	19.3989	17.9093
3309	19.3971	17.9023
3308	19.401	17.9016
3307	19.4077	17.9052
3306	19.4159	17.9122
3305	19.4257	17.9225
3304	19.4374	17.9364
3303	19.4503	17.9521
3302	19.4622	17.9666
3301	19.4705	17.9763
3300	19.4738	17.979
3299	19.4725	17.9749
3298	19.4674	17.9653
3297	19.459	17.9518
3296	19.4483	17.937
3295	19.4382	17.9248
3294	19.4323	17.9187
3293	19.4326	17.9203
3292	19.4398	17.9297
3291	19.4538	17.9464
3290	19.4736	17.9691
3289	19.4953	17.9934
3288	19.5133	18.0129
3287	19.5241	18.0238
3286	19.5288	18.0276
3285	19.5311	18.029
3284	19.534	18.0315
3283	19.5378	18.0349
3282	19.5407	18.0372
3281	19.5412	18.0365
3280	19.5389	18.0331
3279	19.5338	18.0269
3278	19.5258	18.0172
3277	19.516	18.0047
3276	19.5076	17.9933
3275	19.505	17.9881
3274	19.5094	17.991
3273	19.5189	17.9998
3272	19.531	18.0114
3271	19.5447	18.0254
3270	19.5602	18.0426
3269	19.577	18.0626
3268	19.5938	18.0833
3267	19.6094	18.1021
3266	19.6227	18.1174
3265	19.633	18.1286
3264	19.641	18.1366
3263	19.6476	18.1431
3262	19.6538	18.1491
3261	19.6592	18.1543
3260	19.6634	18.1577
3259	19.6653	18.1579
3258	19.6645	18.1547
3257	19.663	18.1509
3256	19.6648	18.1516
3255	19.673	18.1604
3254	19.6871	18.1765
3253	19.7034	18.1947
3252	19.7179	18.2101
3251	19.7282	18.2201
3250	19.7331	18.2239
3249	19.7323	18.2216
3248	19.7284	18.2163
3247	19.7269	18.214
3246	19.7322	18.2197
3245	19.7447	18.2338
3244	19.7611	18.2519
3243	19.7774	18.2695
3242	19.7917	18.2843
3241	19.8039	18.2967
3240	19.8144	18.3069
3239	19.8231	18.3151
3238	19.83	18.3211
3237	19.8349	18.3249
3236	19.8379	18.3265
3235	19.8401	18.3271
3234	19.8434	18.3296
3233	19.8501	18.3368
3232	19.8611	18.3497
3231	19.8752	18.3662
3230	19.8906	18.3836
3229	19.9062	18.4003
3228	19.9215	18.4159
3227	19.936	18.4303
3226	19.9489	18.4432
3225	19.9593	18.4542
3224	19.9672	18.4629
3223	19.9728	18.4691
3222	19.9771	18.4735
3221	19.9822	18.478
3220	19.9899	18.4845
3219	19.9994	18.4931
3218	20.0089	18.5025
3217	20.0179	18.5123
3216	20.0275	18.5231
3215	20.0388	18.5355
3214	20.051	18.5486
3213	20.0637	18.562
3212	20.0771	18.5764
3211	20.0922	18.5926
3210	20.1086	18.6099
3209	20.1245	18.6261
3208	20.1387	18.6399
3207	20.1514	18.6524
3206	20.1643	18.6655
3205	20.1781	18.6802
3204	20.1919	18.695
3203	20.2038	18.7075
3202	20.2126	18.7167
3201	20.2193	18.7238
3200	20.2263	18.7315
3199	20.2359	18.7422
3198	20.2493	18.7565
3197	20.2659	18.7734
3196	20.2836	18.791
3195	20.3005	18.8072
3194	20.3157	18.8218
3193	20.3298	18.8356
3192	20.3433	18.8492
3191	20.3556	18.8618
3190	20.3663	18.8728
3189	20.3757	18.8826
3188	20.3858	18.8934
3187	20.3977	18.9065
3186	20.4121	18.922
3185	20.4281	18.9388
3184	20.4439	18.9547
3183	20.4568	18.9675
3182	20.4658	18.9762
3181	20.4726	18.9829
3180	20.4806	18.9913
3179	20.4929	19.0045
3178	20.5098	19.0228
3177	20.5295	19.0435
3176	20.5494	19.0634
3175	20.5678	19.0815
3174	20.5844	19.098
3173	20.5995	19.1137
3172	20.6133	19.1284
3171	20.6261	19.1418
3170	20.6386	19.1546
3169	20.6517	19.1677
3168	20.6652	19.1811
3167	20.6784	19.1942
3166	20.6914	19.2069
3165	20.7049	19.22
3164	20.719	19.2335
3163	20.7325	19.2468
3162	20.7452	19.2595
3161	20.7576	19.2721
3160	20.7695	19.2842
3159	20.7799	19.2945
3158	20.7881	19.3021
3157	20.794	19.3066
3156	20.7971	19.3072
3155	20.7974	19.3045
3154	20.7971	19.3019
3153	20.8006	19.3043
3152	20.8109	19.3149
3151	20.8283	19.3337
3150	20.851	19.3585
3149	20.8756	19.3856
3148	20.898	19.4103
3147	20.9156	19.4295
3146	20.9288	19.4435
3145	20.9398	19.4544
3144	20.9492	19.463
3143	20.956	19.468
3142	20.9591	19.4684
3141	20.9598	19.4662
3140	20.9616	19.466
3139	20.9675	19.4717
3138	20.9778	19.4843
3137	20.9907	19.501
3136	21.0032	19.5177
3135	21.0147	19.5321
3134	21.0267	19.5449
3133	21.0402	19.5572
3132	21.0523	19.5666
3131	21.0597	19.5713
3130	21.0643	19.574
3129	21.0715	19.5808
3128	21.083	19.5931
3127	21.0943	19.6057
3126	21.1005	19.613
3125	21.1015	19.6147
3124	21.1	19.6131
3123	21.098	19.6102
3122	21.0958	19.6063
3121	21.0936	19.6022
3120	21.0922	19.5995
3119	21.0933	19.6002
3118	21.0989	19.606
3117	21.1108	19.6181
3116	21.1288	19.6367
3115	21.1513	19.6602
3114	21.1761	19.6864
3113	21.2005	19.7121
3112	21.2202	19.7324
3111	21.2322	19.7443
3110	21.2391	19.7505
3109	21.2468	19.7579
3108	21.2589	19.7714
3107	21.2738	19.7893
3106	21.288	19.8065
3105	21.2976	19.8181
3104	21.3006	19.8219
3103	21.299	19.8202
3102	21.2977	19.8184
3101	21.3003	19.8204
3100	21.3067	19.8268
3099	21.3165	19.8376
3098	21.3302	19.8536
3097	21.3482	19.8744
3096	21.3684	19.8968
3095	21.3869	19.9161
3094	21.401	19.9292
3093	21.4098	19.9357
3092	21.4139	19.937
3091	21.4152	19.9364
3090	21.4171	19.9378
3089	21.422	19.9432
3088	21.4289	19.9508
3087	21.4356	19.9577
3086	21.4406	19.962
3085	21.4435	19.964
3084	21.4445	19.9645
3083	21.4449	19.965
3082	21.4467	19.9673
3081	21.4519	19.973
3080	21.4611	19.9826
3079	21.4741	19.9962
3078	21.4907	20.0139
3077	21.5098	20.035
3076	21.5294	20.057
3075	21.5473	20.0774
3074	21.5625	20.0943
3073	21.5741	20.1067
3072	21.5814	20.1137
3071	21.5843	20.1156
3070	21.5837	20.1137
3069	21.5815	20.1104
3068	21.5801	20.1087
3067	21.5825	20.1121
3066	21.5914	20.1227
3065	21.6061	20.1394
3064	21.6238	20.1587
3063	21.6415	20.1778
3062	21.6577	20.1953
3061	21.6711	20.2098
3060	21.6804	20.2196
3059	21.6861	20.2248
3058	21.6909	20.2288
3057	21.6981	20.2351
3056	21.7086	20.2453
3055	21.721	20.2577
3054	21.7331	20.27
3053	21.7433	20.2804
3052	21.7513	20.2887
3051	21.7587	20.2965
3050	21.7678	20.3063
3049	21.7799	20.3189
3048	21.7934	20.3325
3047	21.8062	20.3446
3046	21.8169	20.3546
3045	21.8264	20.3636
3044	21.8356	20.3728
3043	21.8453	20.383
3042	21.856	20.3944
3041	21.8684	20.4077
3040	21.8824	20.4227
3039	21.8963	20.4376
3038	21.9072	20.4495
3037	21.9129	20.4557
3036	21.9126	20.4555
3035	21.9084	20.4512
3034	21.9049	20.448
3033	21.9084	20.4523
3032	21.9224	20.4675
3031	21.9454	20.4915
3030	21.9721	20.5188
3029	21.9973	20.5445
3028	22.0182	20.566
3027	22.0335	20.5819
3026	22.0438	20.5926
3025	22.0522	20.6012
3024	22.0625	20.6119
3023	22.0762	20.6261
3022	22.0912	20.6409
3021	22.1031	20.6513
3020	22.1101	20.6558
3019	22.1137	20.6571
3018	22.1169	20.6589
3017	22.12	20.6613
3016	22.1212	20.6619
3015	22.1208	20.6607
3014	22.1219	20.661
3013	22.1286	20.6675
3012	22.1435	20.683
3011	22.167	20.7081
3010	22.1967	20.7402
3009	22.2269	20.7736
3008	22.251	20.8011
3007	22.266	20.8189
3006	22.2742	20.8288
3005	22.2803	20.8356
3004	22.2875	20.8431
3003	22.2964	20.8524
3002	22.3059	20.8624
3001	22.3132	20.8694
3000	22.3147	20.8694
2999	22.3095	20.8619
2998	22.3005	20.8511
2997	22.2925	20.8425
2996	22.2884	20.8386
2995	22.2874	20.8374
2994	22.2868	20.8359
2993	22.2856	20.8339
2992	22.2852	20.8337
2991	22.2878	20.8379
2990	22.2941	20.8463
2989	22.3018	20.8557
2988	22.3078	20.8628
2987	22.3098	20.8657
2986	22.3068	20.863
2985	22.2979	20.8533
2984	22.2823	20.8359
2983	22.2609	20.8121
2982	22.2367	20.7865
2981	22.2147	20.7646
2980	22.1988	20.7499
2979	22.1895	20.7422
2978	22.1835	20.7381
2977	22.1763	20.7325
2976	22.1655	20.7227
2975	22.1536	20.7113
2974	22.1446	20.7032
2973	22.1404	20.7012
2972	22.1389	20.7032
2971	22.1366	20.7044
2970	22.1314	20.7016
2969	22.1228	20.6942
2968	22.1113	20.6835
2967	22.098	20.6708
2966	22.0833	20.6564
2965	22.0672	20.6397
2964	22.0501	20.6218
2963	22.0349	20.6062
2962	22.0254	20.5974
2961	22.0223	20.5964
2960	22.0227	20.5994
2959	22.0222	20.6012
2958	22.0191	20.5992
2957	22.0135	20.5929
2956	22.0052	20.5817
2955	21.9939	20.5657
2954	21.9814	20.548
2953	21.9716	20.5342
2952	21.9665	20.5277
2951	21.9645	20.5263
2950	21.9609	20.523
2949	21.9509	20.5118
2948	21.9335	20.4922
2947	21.912	20.4688
2946	21.8916	20.4476
2945	21.8757	20.432
2944	21.8657	20.4232
2943	21.8614	20.4217
2942	21.8619	20.4265
2941	21.8645	20.4336
2940	21.8649	20.4369
2939	21.861	20.4338
2938	21.8537	20.4262
2937	21.8447	20.417
2936	21.8345	20.4075
2935	21.8233	20.3973
2934	21.8113	20.3854
2933	21.7973	20.3697
2932	21.7794	20.3487
2931	21.7601	20.3259
2930	21.7465	20.3108
2929	21.7452	20.311
2928	21.7564	20.3261
2927	21.7748	20.3489
2926	21.7952	20.3722
2925	21.8147	20.3925
2924	21.8324	20.4091
2923	21.8476	20.4225
2922	21.8602	20.4327
2921	21.8695	20.4389
2920	21.8755	20.4405
2919	21.8799	20.44
2918	21.8869	20.4433
2917	21.9003	20.455
2916	21.92	20.4746
2915	21.9442	20.4991
2914	21.9716	20.5264
2913	22.0017	20.5565
2912	22.0335	20.5891
2911	22.0659	20.623
2910	22.0986	20.6572
2909	22.131	20.691
2908	22.161	20.7221
2907	22.1859	20.7475
2906	22.2047	20.7664
2905	22.2192	20.7814
2904	22.2326	20.7965
2903	22.248	20.8143
2902	22.2658	20.8345
2901	22.2854	20.8553
2900	22.3024	20.8722
2899	22.3141	20.8827
2898	22.322	20.8888
2897	22.3291	20.8944
2896	22.3393	20.9048
2895	22.3554	20.9229
2894	22.3774	20.9477
2893	22.4016	20.9744
2892	22.4234	20.9975
2891	22.441	21.0157
2890	22.4559	21.0313
2889	22.4701	21.0462
2888	22.4833	21.0602
2887	22.4951	21.0723
2886	22.5056	21.083
2885	22.5152	21.0932
2884	22.5232	21.1024
2883	22.5297	21.1105
2882	22.536	21.1182
2881	22.5427	21.126
2880	22.5491	21.1329
2879	22.5539	21.1377
2878	22.5565	21.1399
2877	22.5564	21.139
2876	22.5528	21.1341
2875	22.5472	21.1269
2874	22.5443	21.1225
2873	22.548	21.1259
2872	22.5591	21.1387
2871	22.5751	21.158
2870	22.5928	21.1794
2869	22.6094	21.1988
2868	22.6228	21.2139
2867	22.634	21.226
2866	22.6462	21.2392
2865	22.662	21.2562
2864	22.6804	21.2755
2863	22.6984	21.2932
2862	22.7144	21.3074
2861	22.7286	21.3196
2860	22.7424	21.3327
2859	22.7569	21.3482
2858	22.772	21.3654
2857	22.7862	21.3814
2856	22.7971	21.3937
2855	22.8047	21.4027
2854	22.8116	21.411
2853	22.8202	21.4209
2852	22.8316	21.4329
2851	22.8463	21.4468
2850	22.866	21.4639
2849	22.8926	21.4868
2848	22.9267	21.518
2847	22.9681	21.5586
2846	23.0146	21.6058
2845	23.0612	21.6536
2844	23.1023	21.6949
2843	23.1351	21.7267
2842	23.1606	21.7499
2841	23.1814	21.767
2840	23.1998	21.7815
2839	23.2188	21.798
2838	23.2414	21.8204
2837	23.2671	21.8477
2836	23.2928	21.8754
2835	23.3164	21.9006
2834	23.3393	21.9247
2833	23.3632	21.9499
2832	23.3881	21.976
2831	23.4125	22.0012
2830	23.4361	22.0249
2829	23.4585	22.0468
2828	23.478	22.0662
2827	23.4939	22.0822
2826	23.5074	22.0957
2825	23.5203	22.1083
2824	23.5332	22.1209
2823	23.5465	22.1344
2822	23.561	22.1497
2821	23.5765	22.166
2820	23.5914	22.1819
2819	23.6054	22.197
2818	23.6199	22.2123
2817	23.6354	22.2279
2816	23.651	22.2424
2815	23.6653	22.2552
2814	23.6784	22.2664
2813	23.69	22.276
2812	23.6992	22.2832
2811	23.707	22.2895
2810	23.7166	22.2989
2809	23.7305	22.314
2808	23.7477	22.3328
2807	23.7654	22.3519
2806	23.7823	22.3691
2805	23.7982	22.3845
2804	23.8125	22.3983
2803	23.8246	22.4103
2802	23.8346	22.4204
2801	23.8424	22.4279
2800	23.8482	22.4329
2799	23.854	22.4376
2798	23.8629	22.446
2797	23.876	22.4597
2796	23.8913	22.4763
2795	23.9057	22.4925
2794	23.9182	22.5064
2793	23.9288	22.5172
2792	23.9376	22.5251
2791	23.9456	22.532
2790	23.9549	22.541
2789	23.9674	22.5543
2788	23.9826	22.5711
2787	23.9992	22.5889
2786	24.0157	22.6056
2785	24.0308	22.6201
2784	24.0434	22.6322
2783	24.0538	22.6427
2782	24.064	22.6531
2781	24.0749	22.6639
2780	24.0858	22.6742
2779	24.0957	22.6831
2778	24.1038	22.6902
2777	24.1101	22.6958
2776	24.1152	22.7009
2775	24.121	22.7074
2774	24.13	22.7173
2773	24.1425	22.7304
2772	24.1565	22.7449
2771	24.1699	22.7588
2770	24.1821	22.7716
2769	24.1934	22.7834
2768	24.2038	22.7939
2767	24.2132	22.8034
2766	24.2222	22.8127
2765	24.2313	22.8223
2764	24.2401	22.8317
2763	24.2485	22.8403
2762	24.2571	22.8487
2761	24.266	22.8572
2760	24.2747	22.8654
2759	24.2829	22.8732
2758	24.2913	22.8813
2757	24.3001	22.8898
2756	24.3089	22.8984
2755	24.3173	22.907
2754	24.3256	22.9154
2753	24.3333	22.923
2752	24.3396	22.9286
2751	24.3444	22.9324
2750	24.3491	22.9366
2749	24.3553	22.9428
2748	24.3632	22.9512
2747	24.3727	22.9614
2746	24.3839	22.973
2745	24.3959	22.9852
2744	24.407	22.9962
2743	24.4163	23.0057
2742	24.4246	23.0143
2741	24.4324	23.0225
2740	24.4396	23.0296
2739	24.4461	23.0356
2738	24.4529	23.0418
2737	24.461	23.0495
2736	24.4701	23.0589
2735	24.4794	23.0688
2734	24.4888	23.0786
2733	24.498	23.0877
2732	24.5066	23.0959
2731	24.5144	23.1034
2730	24.5216	23.1103
2729	24.528	23.1162
2728	24.5332	23.1206
2727	24.538	23.1244
2726	24.5442	23.1299
2725	24.5527	23.1382
2724	24.5624	23.1482
2723	24.5723	23.1583
2722	24.5825	23.1686
2721	24.5932	23.1793
2720	24.6037	23.1901
2719	24.6132	23.1998
2718	24.6218	23.2084
2717	24.63	23.2165
2716	24.6381	23.2245
2715	24.6461	23.2326
2714	24.6545	23.2411
2713	24.6631	23.2496
2712	24.6712	23.2572
2711	24.6785	23.2638
2710	24.686	23.2706
2709	24.6946	23.2788
2708	24.704	23.2881
2707	24.7131	23.2974
2706	24.7218	23.3064
2705	24.7303	23.3152
2704	24.7384	23.3237
2703	24.7462	23.3316
2702	24.7541	23.3393
2701	24.7622	23.3468
2700	24.7698	23.3539
2699	24.777	23.3607
2698	24.7847	23.3682
2697	24.7932	23.3769
2696	24.8021	23.3862
2695	24.8104	23.395
2694	24.8182	23.4035
2693	24.8258	23.4116
2692	24.833	23.4192
2691	24.84	23.4261
2690	24.8474	23.4331
2689	24.8557	23.4405
2688	24.8639	23.4477
2687	24.8717	23.4546
2686	24.8794	23.4621
2685	24.8871	23.4699
2684	24.8935	23.4763
2683	24.898	23.4801
2682	24.9016	23.4823
2681	24.9057	23.4849
2680	24.9111	23.489
2679	24.918	23.495
2678	24.9267	23.5031
2677	24.9369	23.5134
2676	24.9472	23.524
2675	24.9564	23.5336
2674	24.9651	23.5424
2673	24.9742	23.5516
2672	24.9834	23.5614
2671	24.9923	23.5712
2670	25.0007	23.5805
2669	25.0087	23.589
2668	25.0159	23.5963
2667	25.0227	23.6031
2666	25.03	23.6104
2665	25.0379	23.6183
2664	25.0456	23.6257
2663	25.0528	23.6322
2662	25.06	23.6384
2661	25.0677	23.6451
2660	25.0755	23.652
2659	25.0832	23.6589
2658	25.0914	23.6664
2657	25.1001	23.6747
2656	25.1083	23.6828
2655	25.1156	23.69
2654	25.1224	23.6969
2653	25.1294	23.7041
2652	25.1362	23.7112
2651	25.1426	23.7178
2650	25.1492	23.7244
2649	25.1562	23.7313
2648	25.163	23.7381
2647	25.1694	23.7444
2646	25.176	23.751
2645	25.1834	23.758
2644	25.191	23.7647
2643	25.1979	23.7706
2642	25.2042	23.776
2641	25.21	23.7812
2640	25.2153	23.7862
2639	25.2206	23.7912
2638	25.2269	23.7975
2637	25.2345	23.8052
2636	25.2423	23.8131
2635	25.2493	23.8201
2634	25.2558	23.8267
2633	25.2625	23.8335
2632	25.2695	23.8403
2631	25.2765	23.8469
2630	25.2836	23.8531
2629	25.2907	23.8593
2628	25.297	23.865
2627	25.3026	23.8703
2626	25.3084	23.8758
2625	25.3149	23.8822
2624	25.3217	23.8894
2623	25.3285	23.8967
2622	25.3354	23.9041
2621	25.3425	23.9113
2620	25.3492	23.9177
2619	25.3551	23.9231
2618	25.361	23.9283
2617	25.367	23.934
2616	25.3728	23.94
2615	25.3783	23.9462
2614	25.3841	23.9524
2613	25.3904	23.9586
2612	25.3965	23.9641
2611	25.4021	23.9691
2610	25.4079	23.9745
2609	25.4143	23.9806
2608	25.4206	23.9869
2607	25.4265	23.9927
2606	25.4323	23.9982
2605	25.4383	24.0039
2604	25.4439	24.0093
2603	25.4488	24.0143
2602	25.4539	24.0194
2601	25.4596	24.0248
2600	25.4653	24.0303
2599	25.4707	24.0356
2598	25.4762	24.0411
2597	25.4819	24.047
2596	25.4873	24.0525
2595	25.4922	24.0574
2594	25.4974	24.0622
2593	25.5034	24.0675
2592	25.5094	24.0731
2591	25.5151	24.0786
2590	25.5209	24.0845
2589	25.527	24.0907
2588	25.5326	24.0965
2587	25.5377	24.1018
2586	25.5429	24.1073
2585	25.5487	24.1131
2584	25.5542	24.1182
2583	25.559	24.1225
2582	25.5638	24.1267
2581	25.5689	24.1314
2580	25.5741	24.136
2579	25.5791	24.1401
2578	25.584	24.1442
2577	25.5892	24.1489
2576	25.5941	24.1538
2575	25.5987	24.1586
2574	25.6035	24.1638
2573	25.6086	24.1695
2572	25.6137	24.1746
2571	25.6184	24.1787
2570	25.6233	24.1827
2569	25.6283	24.1873
2568	25.6331	24.1919
2567	25.6377	24.1962
2566	25.6425	24.2009
2565	25.6475	24.206
2564	25.6524	24.2108
2563	25.657	24.2148
2562	25.6619	24.2186
2561	25.6669	24.2227
2560	25.6719	24.2267
2559	25.6767	24.2304
2558	25.6816	24.2342
2557	25.6865	24.2386
2556	25.6914	24.243
2555	25.696	24.2471
2554	25.7006	24.2512
2553	25.7054	24.2557
2552	25.7101	24.2601
2551	25.7148	24.2642
2550	25.7195	24.2684
2549	25.7243	24.2728
2548	25.729	24.2771
2547	25.7335	24.2809
2546	25.738	24.2848
2545	25.7426	24.2889
2544	25.7472	24.293
2543	25.7518	24.2971
2542	25.7565	24.3014
2541	25.7612	24.306
2540	25.7658	24.3103
2539	25.7704	24.3142
2538	25.775	24.3183
2537	25.7796	24.323
2536	25.7843	24.3276
2535	25.7889	24.3319
2534	25.7936	24.3362
2533	25.7983	24.3409
2532	25.8029	24.3454
2531	25.8075	24.3496
2530	25.8122	24.354
2529	25.8169	24.3584
2528	25.8216	24.3625
2527	25.8261	24.3661
2526	25.8307	24.3699
2525	25.8353	24.3744
2524	25.8399	24.3787
2523	25.8445	24.3825
2522	25.849	24.3859
2521	25.8536	24.3898
2520	25.8581	24.3941
2519	25.8627	24.3985
2518	25.8675	24.4032
2517	25.8723	24.4083
2516	25.8772	24.4128
2515	25.8818	24.4167
2514	25.8865	24.4206
2513	25.8913	24.4251
2512	25.8961	24.4299
2511	25.9008	24.4345
2510	25.9055	24.4394
2509	25.9103	24.4445
2508	25.9149	24.4491
2507	25.9194	24.4532
2506	25.9239	24.4575
2505	25.9287	24.4625
2504	25.9335	24.4676
2503	25.9382	24.4722
2502	25.9429	24.4768
2501	25.9478	24.4817
2500	25.9527	24.4864
2499	25.9575	24.4908
2498	25.9625	24.4956
2497	25.9676	24.5009
2496	25.9725	24.5062
2495	25.9772	24.5112
2494	25.982	24.5166
2493	25.9869	24.5222
2492	25.9916	24.5273
2491	25.9959	24.5315
2490	26.0002	24.5355
2489	26.0051	24.5403
2488	26.01	24.5454
2487	26.0146	24.5503
2486	26.0194	24.5552
2485	26.0246	24.5605
2484	26.0296	24.5654
2483	26.0342	24.5697
2482	26.039	24.5743
2481	26.0442	24.5795
2480	26.0494	24.5846
2479	26.0542	24.5893
2478	26.0588	24.5939
2477	26.0635	24.599
2476	26.0678	24.6039
2475	26.0717	24.6081
2474	26.0759	24.6123
2473	26.0805	24.6167
2472	26.0851	24.621
2471	26.0894	24.6251
2470	26.0941	24.6299
2469	26.0992	24.6354
2468	26.104	24.6405
2467	26.108	24.6446
2466	26.1119	24.6484
2465	26.1162	24.6527
2464	26.1204	24.657
2463	26.1243	24.6607
2462	26.1285	24.6644
2461	26.1332	24.6682
2460	26.1377	24.6715
2459	26.1414	24.6743
2458	26.1452	24.6778
2457	26.1497	24.6826
2456	26.1543	24.6875
2455	26.1585	24.6916
2454	26.1627	24.6954
2453	26.1674	24.6996
2452	26.1717	24.7036
2451	26.1753	24.7072
2450	26.1791	24.7112
2449	26.1834	24.716
2448	26.187	24.7202
2447	26.1898	24.7232
2446	26.1931	24.7261
2445	26.1974	24.7297
2444	26.201	24.7332
2443	26.2033	24.736
2442	26.2058	24.7392
2441	26.2095	24.7432
2440	26.2134	24.7468
2439	26.2166	24.7492
2438	26.2202	24.7521
2437	26.2251	24.756
2436	26.2302	24.7601
2435	26.2343	24.7634
2434	26.2379	24.7672
2433	26.2415	24.772
2432	26.2442	24.7763
2431	26.2461	24.7797
2430	26.2489	24.7831
2429	26.2531	24.7874
2428	26.2569	24.7913
2427	26.2593	24.7938
2426	26.2614	24.796
2425	26.2644	24.7983
2424	26.2677	24.8001
2423	26.2703	24.8015
2422	26.2732	24.8038
2421	26.2766	24.8075
2420	26.2796	24.8111
2419	26.2816	24.8136
2418	26.2836	24.8158
2417	26.2863	24.8185
2416	26.2887	24.8209
2415	26.2905	24.8225
2414	26.2924	24.8246
2413	26.2949	24.8275
2412	26.2967	24.8299
2411	26.2971	24.8308
2410	26.2976	24.8313
2409	26.2989	24.8324
2408	26.3003	24.8332
2407	26.3013	24.8336
2406	26.3027	24.8347
2405	26.3052	24.8372
2404	26.3077	24.8396
2403	26.3089	24.8408
2402	26.3094	24.8417
2401	26.3097	24.8431
2400	26.3098	24.8442
2399	26.3097	24.8441
2398	26.3102	24.8439
2397	26.3093	24.8447
2396	26.3034	24.8459
2395	26.2958	24.8461
2394	26.2885	24.843
2393	26.28	24.8362
2392	26.2696	24.8264
2391	26.2581	24.8118
2390	26.2454	24.7927
2389	26.2314	24.7693
2388	26.2154	24.7385
2387	26.1969	24.6969
2386	26.1763	24.6437
2385	26.1545	24.5785
2384	26.1322	24.5018
2383	26.1107	24.4161
2382	26.0925	24.3266
2381	26.08	24.24
2380	26.075	24.1622
2379	26.0779	24.0981
2378	26.0876	24.0508
2377	26.1014	24.0203
2376	26.1155	24.0011
2375	26.1267	23.9854
2374	26.1338	23.9684
2373	26.1369	23.9502
2372	26.1361	23.9324
2371	26.1327	23.9155
2370	26.1277	23.9017
2369	26.122	23.8952
2368	26.1179	23.8989
2367	26.118	23.9109
2366	26.1199	23.9313
2365	26.1228	23.967
2364	26.1323	24.02
2363	26.1474	24.0757
2362	26.1666	24.1252
2361	26.1906	24.186
2360	26.2144	24.2665
2359	26.2479	24.3516
2358	26.2847	24.4385
2357	26.3209	24.5221
2356	26.3576	24.617
2355	26.3859	24.7247
2354	26.3754	24.8234
2353	26.3057	24.9219
2352	26.2112	24.9749
2351	26.1439	24.9173
2350	26.1314	24.7516
2349	26.1676	24.5926
2348	26.2056	24.527
2347	26.2079	24.5278
2346	26.1864	24.5443
2345	26.1973	24.5144
2344	26.2446	24.4182
2343	26.2904	24.3251
2342	26.3228	24.3294
2341	26.35	24.4313
2340	26.3791	24.5279
2339	26.4023	24.5888
2338	26.4204	24.6404
2337	26.431	24.6909
2336	26.4459	24.7201
2335	26.4642	24.7222
2334	26.4929	24.7179
2333	26.5117	24.7305
2332	26.5313	24.764
2331	26.5461	24.8019
2330	26.5634	24.8286
2329	26.5776	24.8399
2328	26.5888	24.848
2327	26.6032	24.8465
2326	26.6187	24.8525
2325	26.6333	24.8633
2324	26.65	24.8871
2323	26.6677	24.9137
2322	26.6942	24.938
2321	26.7119	24.9621
2320	26.724	24.9826
2319	26.7207	25.0007
2318	26.7188	25.0104
2317	26.7107	25.0107
2316	26.7034	25.0074
2315	26.6883	25.0042
2314	26.6778	25.0071
2313	26.667	25.0086
2312	26.6637	25.0089
2311	26.6608	25.0054
2310	26.6615	25.0053
2309	26.6579	25.0073
2308	26.6508	25.0141
2307	26.6384	25.0204
2306	26.6323	25.0278
2305	26.6246	25.0328
2304	26.6209	25.0372
2303	26.6077	25.041
2302	26.6	25.0445
2301	26.5911	25.0441
2300	26.5903	25.0371
2299	26.5874	25.0256
2298	26.5891	25.0214
2297	26.5892	25.0219
2296	26.5881	25.0268
2295	26.5862	25.0286
2294	26.5867	25.0341
2293	26.5908	25.0392
2292	26.5944	25.0476
2291	26.5998	25.0553
2290	26.6059	25.067
2289	26.6137	25.0793
2288	26.6162	25.0901
2287	26.6143	25.0975
2286	26.609	25.1024
2285	26.6041	25.105
2284	26.5976	25.1038
2283	26.5893	25.1024
2282	26.5807	25.1032
2281	26.573	25.1059
2280	26.5673	25.1039
2279	26.5621	25.0982
2278	26.5604	25.0936
2277	26.5601	25.0942
2276	26.5606	25.0972
2275	26.5609	25.1015
2274	26.5631	25.1071
2273	26.5664	25.113
2272	26.5689	25.1182
2271	26.5709	25.1218
2270	26.5753	25.1258
2269	26.581	25.1299
2268	26.586	25.1334
2267	26.5899	25.1362
2266	26.5946	25.1394
2265	26.6009	25.143
2264	26.6053	25.1461
2263	26.6095	25.1486
2262	26.6143	25.1524
2261	26.6201	25.1565
2260	26.6243	25.1593
2259	26.627	25.1612
2258	26.6316	25.1631
2257	26.6369	25.1659
2256	26.6416	25.1677
2255	26.6443	25.1693
2254	26.6479	25.1716
2253	26.6516	25.1749
2252	26.654	25.1773
2251	26.6552	25.1787
2250	26.6577	25.1807
2249	26.6615	25.1829
2248	26.664	25.1846
2247	26.6651	25.1856
2246	26.6665	25.1876
2245	26.6686	25.1902
2244	26.6694	25.1921
2243	26.6695	25.1935
2242	26.6707	25.1955
2241	26.6728	25.1977
2240	26.6733	25.1983
2239	26.6727	25.1979
2238	26.6733	25.1985
2237	26.6752	25.2002
2236	26.6762	25.2013
2235	26.6763	25.2015
2234	26.6776	25.2025
2233	26.6796	25.2043
2232	26.6804	25.2054
2231	26.6801	25.2059
2230	26.6806	25.2071
2229	26.6819	25.2086
2228	26.6822	25.2091
2227	26.6819	25.2087
2226	26.6827	25.209
2225	26.6841	25.2099
2224	26.6841	25.2101
2223	26.6829	25.2095
2222	26.6829	25.2097
2221	26.6841	25.2108
2220	26.685	25.2115
2219	26.6853	25.2118
2218	26.6863	25.2127
2217	26.6874	25.2137
2216	26.6872	25.2139
2215	26.6861	25.2134
2214	26.6859	25.2134
2213	26.6867	25.2139
2212	26.6869	25.214
2211	26.6865	25.2138
2210	26.6865	25.2141
2209	26.6869	25.2148
2208	26.6867	25.215
2207	26.6862	25.2149
2206	26.6864	25.2152
2205	26.687	25.2159
2204	26.6872	25.216
2203	26.687	25.2159
2202	26.6869	25.2159
2201	26.687	25.2162
2200	26.6869	25.2162
2199	26.6867	25.216
2198	26.6866	25.2161
2197	26.6865	25.2164
2196	26.6863	25.2164
2195	26.6861	25.2162
2194	26.686	25.2163
2193	26.6858	25.2165
2192	26.6857	25.2165
2191	26.6855	25.2162
2190	26.6853	25.2161
2189	26.6851	25.2162
2188	26.6849	25.2161
2187	26.6847	25.2159
2186	26.6844	25.2158
2185	26.6842	25.2158
2184	26.684	25.2155
2183	26.6837	25.2152
2182	26.6835	25.215
2181	26.6832	25.2149
2180	26.6829	25.2147
2179	26.6826	25.2144
2178	26.6823	25.2141
2177	26.682	25.2139
2176	26.6817	25.2136
2175	26.6813	25.2133
2174	26.681	25.2129
2173	26.6807	25.2126
2172	26.6804	25.2123
2171	26.6801	25.2119
2170	26.6798	25.2117
2169	26.6795	25.2115
2168	26.6792	25.2113
2167	26.6789	25.211
2166	26.6786	25.2108
2165	26.6784	25.2105
2164	26.6781	25.2102
2163	26.6778	25.21
2162	26.6776	25.2097
2161	26.6774	25.2095
2160	26.6771	25.2092
2159	26.6769	25.2089
2158	26.6767	25.2087
2157	26.6765	25.2084
2156	26.6762	25.2082
2155	26.676	25.2079
2154	26.6758	25.2076
2153	26.6757	25.2074
2152	26.6755	25.2072
2151	26.6753	25.2069
2150	26.6752	25.2067
2149	26.675	25.2065
2148	26.6749	25.2063
2147	26.6748	25.2061
2146	26.6747	25.2059
2145	26.6746	25.2058
2144	26.6745	25.2056
2143	26.6744	25.2054
2142	26.6743	25.2053
2141	26.6742	25.2051
2140	26.6742	25.205
2139	26.6741	25.2049
2138	26.6741	25.2048
2137	26.6741	25.2048
2136	26.6741	25.2047
2135	26.6741	25.2047
2134	26.6741	25.2046
2133	26.6741	25.2045
2132	26.6741	25.2045
2131	26.6741	25.2044
2130	26.6741	25.2043
2129	26.6741	25.2042
2128	26.674	25.2041
2127	26.674	25.204
2126	26.674	25.2039
2125	26.674	25.2038
2124	26.674	25.2037
2123	26.674	25.2037
2122	26.6739	25.2036
2121	26.6739	25.2035
2120	26.6739	25.2034
2119	26.6738	25.2033
2118	26.6738	25.2032
2117	26.6737	25.2032
2116	26.6737	25.2031
2115	26.6736	25.203
2114	26.6736	25.203
2113	26.6736	25.203
2112	26.6736	25.2029
2111	26.6735	25.2029
2110	26.6734	25.2028
2109	26.6733	25.2026
2108	26.6731	25.2024
2107	26.6729	25.2022
2106	26.6726	25.2019
2105	26.6724	25.2017
2104	26.6721	25.2015
2103	26.6718	25.2012
2102	26.6716	25.2009
2101	26.6713	25.2007
2100	26.671	25.2004
2099	26.6707	25.2001
2098	26.6704	25.1998
2097	26.6701	25.1995
2096	26.6698	25.1992
2095	26.6694	25.1988
2094	26.669	25.1984
2093	26.6685	25.1978
2092	26.668	25.1971
2091	26.6677	25.1966
2090	26.6674	25.1965
2089	26.6673	25.1967
2088	26.6671	25.1968
2087	26.6668	25.1966
2086	26.6664	25.1964
2085	26.6661	25.1962
2084	26.6656	25.1957
2083	26.665	25.1951
2082	26.6645	25.1946
2081	26.664	25.1942
2080	26.6635	25.1937
2079	26.663	25.1932
2078	26.6625	25.1928
2077	26.6621	25.1925
2076	26.6616	25.192
2075	26.6611	25.1913
2074	26.6607	25.191
2073	26.6603	25.1909
2072	26.6599	25.1906
2071	26.6593	25.19
2070	26.6587	25.1892
2069	26.6578	25.188
2068	26.6565	25.1861
2067	26.6553	25.1842
2066	26.6549	25.1838
2065	26.6554	25.1849
2064	26.6562	25.1864
2063	26.6565	25.1873
2062	26.6564	25.1875
2061	26.6563	25.1875
2060	26.656	25.1873
2059	26.6557	25.1869
2058	26.6554	25.1868
2057	26.6553	25.1867
2056	26.6549	25.1864
2055	26.6545	25.186
2054	26.6542	25.1858
2053	26.6541	25.1857
2052	26.6539	25.1855
2051	26.6536	25.1851
2050	26.6533	25.1847
2049	26.6531	25.1844
2048	26.6528	25.184
2047	26.6524	25.1835
2046	26.6518	25.1827
2045	26.6508	25.1815
2044	26.6497	25.18
2043	26.6489	25.1789
2042	26.6495	25.1794
2041	26.6513	25.1816
2040	26.6533	25.184
2039	26.6545	25.1855
2038	26.6549	25.1861
2037	26.6552	25.1864
2036	26.6553	25.1865
2035	26.6553	25.1864
2034	26.6555	25.1865
2033	26.6558	25.1869
2032	26.656	25.1871
2031	26.656	25.1868
2030	26.6559	25.1866
2029	26.6562	25.1868
2028	26.6565	25.187
2027	26.6566	25.1869
2026	26.6567	25.1867
2025	26.6569	25.1868
2024	26.6574	25.1872
2023	26.6575	25.1874
2022	26.6566	25.1862
2021	26.6542	25.1833
2020	26.651	25.1792
2019	26.6489	25.1763
2018	26.6502	25.1773
2017	26.6551	25.1826
2016	26.6609	25.1893
2015	26.6649	25.194
2014	26.6671	25.1967
2013	26.6683	25.198
2012	26.6686	25.198
2011	26.668	25.1969
2010	26.6676	25.196
2009	26.6685	25.1968
2008	26.6701	25.1984
2007	26.6713	25.1995
2006	26.6724	25.2006
2005	26.6735	25.2018
2004	26.6745	25.2028
2003	26.6744	25.2027
2002	26.674	25.202
[truncated: 1,632 more rows]

## Sheet: Fig D in S1 File
Shear okra	750ppm	1500ppm	2000ppm
10.203	0.1019	0.1947	0.3241
20.408	0.1006	0.1312	0.2077
30.611	0.0666	0.1125	0.1702
40.816	0.0578	0.0924	0.1355
51.019	0.0531	0.0825	0.1198
61.222	0.0461	0.0719	0.1051
71.427	0.0428	0.0667	0.0961
81.63	0.0398	0.0615	0.0891
91.836	0.0372	0.0569	0.082
102.039	0.0359	0.0545	0.0776
112.242	0.0337	0.0506	0.0725
122.447	0.0323	0.0482	0.0686
132.65	0.031	0.0463	0.0654
142.855	0.0295	0.0439	0.0624
153.058	0.0286	0.0421	0.0601
163.263	0.0275	0.0405	0.0577
173.466	0.0266	0.0389	0.0553
183.669	0.0258	0.0374	0.0532
193.874	0.0251	0.0363	0.0511
204.077	0.0243	0.0352	0.0496
214.282	0.0239	0.034	0.0481
224.485	0.0232	0.0329	0.0466
234.69	0.0226	0.032	0.0451
244.893	0.0221	0.0311	0.044
255.096	0.0217	0.0303	0.0428
265.302	0.0213	0.0297	0.042
275.505	0.0207	0.0289	0.041
285.71	0.0202	0.0283	0.0401
295.913	0.02	0.0277	0.0392
306.116	0.0196	0.0275	0.0386
316.321	0.0192	0.0267	0.0378
326.524	0.0189	0.0262	0.0371
336.729	0.0185	0.0259	0.0363
346.932	0.0185	0.0256	0.0357
357.135	0.0181	0.0251	0.0352
367.34	0.0179	0.0247	0.0345
377.543	0.0177	0.0244	0.0338
387.748	0.0173	0.0239	0.0333
397.951	0.0172	0.0236	0.0329
408.154	0.017	0.0233	0.0324
418.36	0.0168	0.0231	0.032
428.563	0.0166	0.0227	0.0317
438.768	0.0164	0.0223	0.0312
448.971	0.0163	0.0221	0.0311
459.174	0.016	0.0219	0.031
469.379	0.0159	0.0215	0.031
479.582	0.0157	0.0212	0.0307
489.787	0.0155	0.021	0.0304
499.99	0.0154	0.0208	0.0302

## Sheet: Fig E in S1 File
Shear	Xanthan 2000ppm	Okra 2000ppm	CNP 2000ppm
10.203	0.0968	0.1625	0.3241
20.408	0.0747	0.0978	0.2077
30.611	0.0622	0.0876	0.1702
40.816	0.0486	0.0698	0.1355
51.019	0.045	0.0641	0.1198
61.222	0.0376	0.0549	0.1051
71.427	0.0345	0.0505	0.0961
81.63	0.0321	0.0467	0.0891
91.836	0.0294	0.0424	0.082
102.039	0.0288	0.0416	0.0776
112.242	0.0265	0.0381	0.0725
122.447	0.0249	0.0359	0.0686
132.65	0.0237	0.0344	0.0654
142.855	0.0224	0.0327	0.0624
153.058	0.0217	0.0317	0.0601
163.263	0.0208	0.0303	0.0577
173.466	0.0199	0.0293	0.0553
183.669	0.0194	0.0284	0.0532
193.874	0.0187	0.0272	0.0511
204.077	0.0181	0.0262	0.0496
214.282	0.018	0.0257	0.0481
224.485	0.0173	0.025	0.0466
234.69	0.0167	0.0242	0.0451
244.893	0.0164	0.0235	0.044
255.096	0.016	0.023	0.0428
265.302	0.0155	0.0226	0.042
275.505	0.0153	0.0221	0.041
285.71	0.0148	0.0215	0.0401
295.913	0.0146	0.0212	0.0392
306.116	0.0142	0.0208	0.0386
316.321	0.014	0.0204	0.0378
326.524	0.014	0.02	0.0371
336.729	0.0136	0.0196	0.0363
346.932	0.0135	0.0194	0.0357
357.135	0.0132	0.019	0.0352
367.34	0.0131	0.0188	0.0345
377.543	0.0129	0.0185	0.0338
387.748	0.0127	0.0182	0.0333
397.951	0.0126	0.0181	0.0329
408.154	0.0125	0.0178	0.0324
418.36	0.0122	0.0176	0.032
428.563	0.0121	0.0173	0.0317
438.768	0.0119	0.0171	0.0312
448.971	0.0119	0.0169	0.0311
459.174	0.0117	0.0167	0.031
469.379	0.0114	0.0165	0.031
479.582	0.0115	0.0163	0.0307
489.787	0.0113	0.0161	0.0304
499.99	0.0112	0.016	0.0302

## Sheet: Fig F in S1 File
Salinity Conc.	Xanthan	Okra	CNF
0	0.0968	0.163	0.3241
9000	0.0317	0.096	0.259
10000	0.0299	0.084	0.2572
20000	0.0247	0.056	0.252
22000	0.0237	0.052	0.251

## Sheet: Fig G in F1 File
Temp.	Xanthan	Okra	CNP
26	0.0968	0.163	0.3241
40	0.066	0.13	0.2911
60	0.038	0.102	0.2631
80	0.033	0.097	0.2581

## Sheet: Fig H in F1 File
Conc	CNF-Oil
0.05	13.3
0.1	12.8
0.15	11.2
0.2	10.3

## Sheet: Fig I in F1 File
Conc	0.9wt% NaCl-Oil	1wt% NaCl-Oil	1.5wt% NaCl-Oil	2.2wt % NaCl-Oil
0.05	13.9	13	12.7	11.6
0.1	13.3	12.5	12.2	11.3
0.15	12.3	11.8	11.6	10.7
0.2	11.5	10.8	10.4	9.9

## Sheet: Fig J in F1 File
Temp	CNF	Brine-Oil
26	9.9	15.7
40	7.7	12.8
60	5.9	10.1
70	4.8	9.3

[truncated: 3 more sheets: Fig K in F1 File, Fig L in F1 File, Fig M in F1 File]
